# Supplementary material for: Functional and Genome Sequence-Driven Characterization of tal Effector Gene Repertoires Reveals Novel Variants With Altered Specificities in Closely Related Malian Xanthomonas oryzae pv. oryzae Strains
Source: Front Microbiol. 2018 Aug 6;9:1657. doi: 10.3389/fmicb.2018.01657 (PMC6088199; doi:10.3389/fmicb.2018.01657)
Supplement: TABLE S1 — Positions of tal gene coding sequences in the genomes of African Xoo strains. [file Table_1.XLSX]

## Sheet: Sheet1
PublicID	TALE_group	Genome	Start	End	Strand	RVDSeq
TalC_MAI68	TalC	MAI68	631653	635477	+	NS-NG-NS-HD-NI-NG-NN-NG-HD-NI-NN-N*-NI-NN-HD-NG-NI-NN-N*-HD-NN-NG
TalA_MAI68	TalA	MAI68	2222666	2226559	+	NN-N*-NN-HD-HD-NI-NG-NN-HD-NS-NG-NI-N*-NN-NG-HD-NI-NI-NG-HD-NN-NG
TalI_MAI68	TalI	MAI68	2226691	2229777	+	NN-HD-NI-NS-HD-NG-HD-HD-NS-NG-NI-NG-NI-NG
TalB_MAI68	TalB	MAI68	2229909	2234012	+	NN-ND-NN-NI-NN-NN-ND-NN-NG-NG-N*-ND-NG-HD-NN-NN-HD-NG-HD-HD-HD-HD-HD-NG
TalF_MAI68	TalF	MAI68	4250525	4254016	-	NN-HD-NN-HD-NG-HD-HD-NG-HD-NI-NI-NN-HD-HD-N*-HD-NN-NG
TalD_MAI68	TalD	MAI68	4175748	4179650	-	NI-HD-NN-NS-NN-NG-HD-NG-HD-NG-NN-NG-HD-NN-HD-NI-NG-HD-HD-NN-HD-NN
TalE_MAI68	TalE	MAI68	1759605	1763198	-	NN-HD-HD-NN-NN-NG-NG-HD-NG-HD-HD-NG-HD-HD-HD-HD-NG-HD-NG
TalH_MAI68	TalH	MAI68	267613	270900	-	NN-HD-NV-HD-NI-NG-NI-NN-NS-HD-HD-NI-NG-NI-NG-NI
TalG_MAI68	TalG	MAI68	207225	210617	-	NN-NN-NI-NI-NN-NN-HD-NI-HD-HD-NN-NG-HD-NG-HD-HD-NN
TalC_MAI73	TalC	MAI73	631643	635467	+	NS-NG-NS-HD-NI-NG-NN-NG-HD-NI-NN-N*-NI-NN-HD-NG-NI-NN-N*-HD-NN-NG
TalA_MAI73	TalA	MAI73	2222653	2226546	+	NN-N*-NN-HD-HD-NI-NG-NN-HD-NS-NG-NI-N*-NN-NG-HD-NI-NI-NG-HD-NN-NG
TalI_MAI73	TalI	MAI73	2226678	2229764	+	NN-HD-NI-NS-HD-NG-HD-HD-NS-NG-NI-NG-NI-NG
TalB_MAI73	TalB	MAI73	2229896	2234203	+	NN-ND-NN-NI-NN-NN-ND-NN-NG-NG-N*-ND-NG-HD-NN-NN-HD-NG-HD-HD-HD-NN-NN-HD-HD-NG
TalF_MAI73	TalF	MAI73	4250726	4254217	-	NN-HD-NN-HD-NG-HD-HD-NG-HD-NI-NI-NN-HD-HD-N*-NG-HD-NI
TalD_MAI73	TalD	MAI73	4175950	4179852	-	NI-HD-NN-NS-NN-NG-HD-NG-HD-NG-NN-NG-HD-NN-HD-NI-NG-HD-HD-NN-HD-NN
TalE_MAI73	TalE	MAI73	1759591	1763184	-	NN-HD-HD-NN-NN-NG-NG-HD-NG-HD-HD-NG-HD-HD-HD-HD-NG-HD-NG
TalH_MAI73	TalH	MAI73	267612	270899	-	NN-HD-NV-HD-NI-NG-NI-NN-NS-HD-HD-NI-NG-NI-NG-NI
TalG_MAI73	TalG	MAI73	207222	210614	-	NN-NN-NI-NI-NN-NN-HD-NI-HD-HD-NN-NG-HD-NG-HD-HD-NN
TalC_MAI95	TalC	MAI95	631701	635525	+	NS-NG-NS-HD-NI-NG-NN-NG-HD-NI-NN-N*-NI-NN-HD-NG-NI-NN-N*-HD-NN-NG
TalA_MAI95	TalA	MAI95	2222696	2226589	+	NN-N*-NN-HD-HD-NI-NG-NN-HD-NS-NG-NI-N*-NN-NG-HD-NI-NI-NG-HD-NN-NG
TalI_MAI95	TalI	MAI95	2226721	2229807	+	NN-HD-NI-NS-HD-NG-HD-HD-NS-NG-NI-NG-NI-NG
TalB_MAI95	TalB	MAI95	2229939	2234246	+	NN-ND-NN-NI-NN-NN-ND-NN-NG-NG-N*-ND-NG-HD-NN-NN-HD-NG-HD-HD-HD-NN-NN-HD-HD-NG
TalF_MAI95	TalF	MAI95	4251852	4255343	-	NN-HD-NN-HD-NG-HD-HD-NG-HD-NI-NI-NN-HD-HD-N*-NG-HD-NI
TalD_MAI95	TalD	MAI95	4177075	4180977	-	NI-HD-NN-NS-NN-NG-HD-NG-HD-NG-NN-NG-HD-NN-HD-NI-NG-HD-HD-NN-HD-NN
TalE_MAI95	TalE	MAI95	1759636	1763229	-	NN-HD-HD-NN-NN-NG-NG-HD-NG-HD-HD-NG-HD-HD-HD-HD-NG-HD-NG
TalH_MAI95	TalH	MAI95	267679	270966	-	NN-HD-NV-HD-NI-NG-NI-NN-NS-HD-HD-NI-NG-NI-NG-NI
TalG_MAI95	TalG	MAI95	207293	210685	-	NN-NN-NI-NI-NN-NN-HD-NI-HD-HD-NN-NG-HD-NG-HD-HD-NN
TalC_MAI99	TalC	MAI99	631743	635567	+	NS-NG-NS-HD-NI-NG-NN-NG-HD-NI-NN-N*-NI-NN-HD-NG-NI-NN-N*-HD-NN-NG
TalA_MAI99	TalA	MAI99	2222759	2226652	+	NN-N*-NN-HD-HD-NI-NG-NN-HD-NS-NG-NI-N*-NN-NG-HD-NI-NI-NG-HD-NN-NG
TalI_MAI99	TalI	MAI99	2226784	2230176	+	NN-HD-NI-NS-HD-NG-HD-HD-NG-HD-HD-NS-NG-NI-NG-NI-NG
TalB_MAI99	TalB	MAI99	2230308	2234615	+	NN-ND-NN-NI-NN-NN-ND-NN-NG-NG-N*-ND-NG-HD-NN-NN-HD-NG-HD-HD-HD-NN-NN-HD-HD-NG
TalF_MAI99	TalF	MAI99	4245631	4249122	-	NN-HD-NN-HD-NG-HD-HD-NG-HD-NI-NI-NN-HD-HD-N*-NG-HD-NI
TalD_MAI99	TalD	MAI99	4170854	4174756	-	NI-HD-NN-NS-NN-NG-HD-NG-HD-NG-NN-NG-HD-NN-HD-NI-NG-HD-HD-NN-HD-NN
TalE_MAI99	TalE	MAI99	1759697	1763290	-	NN-HD-HD-NN-NN-NG-NG-HD-NG-HD-HD-NG-HD-HD-HD-HD-NG-HD-NG
TalH_MAI99	TalH	MAI99	267681	270968	-	NN-HD-NV-HD-NI-NG-NI-NN-NS-HD-HD-NI-NG-NI-NG-NI
TalG_MAI99	TalG	MAI99	207293	210685	-	NN-NN-NI-NI-NN-NN-HD-NI-HD-HD-NN-NG-HD-NG-HD-HD-NN
TalC_MAI1	TalC	MAI1	624137	627961	+	NS-NG-NS-HD-NI-NG-NN-NG-HD-NI-NN-N*-NI-NN-HD-NG-NI-NN-N*-HD-NN-NG
TalA_MAI1	TalA	MAI1	2218221	2222522	+	NN-N*-NN-HD-HD-NI-N*-NG-HD-NI-NG-NN-HD-NS-NG-NI-NG-NN-NG-HD-NI-NI-NG-HD-NN-NG
TalI_MAI1	TalI	MAI1	2222654	2225740	+	NN-HD-NI-NS-HD-NG-HD-HD-NS-NG-NI-NG-NI-NG
TalB_MAI1	TalB	MAI1	2225872	2230176	+	NN-ND-NN-NI-NN-NN-ND-NN-NG-NG-N*-ND-NG-HD-NN-NN-HD-NG-HD-HD-HD-NN-NN-HD-HD-NG
TalF_MAI1	TalF	MAI1	4275064	4278555	-	NN-HD-NN-HD-NG-HD-HD-NG-HD-NI-NI-NN-HD-HD-N*-NG-HD-NI
TalD_MAI1	TalD	MAI1	4200425	4204327	-	NI-HD-NN-NS-NN-NG-HD-NG-HD-NG-NN-NG-HD-NS-HD-NI-NG-HD-HD-NN-HD-NN
TalE_MAI1	TalE	MAI1	1752429	1756022	-	NN-HD-HD-NN-NN-NG-NG-HD-NG-HD-HD-NG-HD-HD-HD-HD-NG-HD-NG
TalH_MAI1	TalH	MAI1	266928	270215	-	NN-HD-NV-HD-NI-NG-NI-NN-NS-HD-HD-NI-NG-NI-NG-NI
TalG_MAI1	TalG	MAI1	206196	209588	-	NN-NN-NN-NI-NN-NN-HD-NI-NG-HD-NI-NN-HD-NG-HD-HD-NG
TalC_BAI3	TalC	BAI3	585939	589763	+	NS-NG-NS-HD-NI-NG-NN-NG-HD-NI-NN-N*-NI-NN-HD-NG-NI-NN-N*-HD-NN-NG
TalA_BAI3	TalA	BAI3	2227620	2231924	+	NN-NG-NN-HD-HD-NI-N*-NG-HD-NI-NG-NN-HD-NI-NG-NI-NG-NN-NG-HD-NI-NI-NG-HD-NN-NG
TalI_BAI3	TalI	BAI3	2232056	2235139	+	NN-HD-NI-NN-HD-NG-HD-HD-NG-NG-NI-NG-NI-NG
TalB_BAI3	TalB	BAI3	2235271	2239572	+	NN-ND-NN-NI-NK-NN-HD-NN-NG-NG-N*-HD-N*-HD-NI-NN-HD-NG-HD-HD-HD-NG-NN-HD-HD-NG
TalF_BAI3	TalF	BAI3	4277254	4280742	-	NN-HD-NV-HD-NI-NN-HD-HD-HD-NI-NN-NN-HD-HD-N*-NG-HD-NI
TalD_BAI3	TalD	BAI3	4202699	4206499	-	NI-HD-NN-NS-NN-NG-HD-NG-HD-NG-NN-NG-HD-NS-HD-NI-NG-HD-HD-NN-HD-NN
TalE_BAI3	TalE	BAI3	1761887	1765480	-	NN-HD-HD-NN-NN-NG-NG-HD-NG-HD-HD-NG-HD-HD-HD-HD-NG-HD-NG
TalH_BAI3	TalH	BAI3	266887	269766	-	NN-HD-NV-HD-NI-NG-NI-NN-NS-HD-HD-NI
TalG_BAI3	TalG	BAI3	206128	209517	-	NN-NN-NN-NI-NN-NN-HD-NI-NG-HD-NI-NN-HD-NG-HD-HD-NG
TalF_CFBP1947	TalF	CFBP1947	442555	446046	+	NN-NN-NN-HD-NI-NN-HD-HD-HD-NI-NN-NN-HD-HD-N*-NG-HD-NI
TalD_CFBP1947	TalD	CFBP1947	516800	520702	+	NI-HD-NN-NS-NN-NG-HD-NG-HD-NG-NN-NG-HD-NS-HD-NI-NG-HD-HD-NN-HD-NN
TalE_CFBP1947	TalE	CFBP1947	2945844	2949437	+	NN-HD-HD-NN-NN-NG-NG-HD-NG-HD-HD-NG-HD-HD-HD-HD-NG-HD-NG
TalH_CFBP1947	TalH	CFBP1947	4401413	4404700	+	NN-HD-NV-HD-NI-NG-NI-NN-NS-HD-HD-NI-NG-NI-NG-NI
TalC_CFBP1947	TalC	CFBP1947	4085145	4088969	-	NS-NG-NS-HD-NI-NG-NN-NG-HD-NI-NN-N*-NI-NN-HD-NG-NI-NN-N*-HD-NN-NG
TalA_CFBP1947	TalA	CFBP1947	2480622	2484926	-	NN-NG-NN-HD-HD-NI-N*-NG-HD-NI-NG-NN-HD-NI-NG-NI-NG-NN-NG-HD-NI-NI-NG-HD-NN-NG
TalI_CFBP1947	TalI	CFBP1947	2477407	2480490	-	NN-HD-NI-NN-HD-NG-HD-HD-NG-NG-NI-NG-NI-NG
TalB_CFBP1947	TalB	CFBP1947	2472974	2477275	-	NN-ND-NN-NI-NK-NN-HD-NN-NG-NG-N*-HD-N*-HD-NI-NN-HD-NG-HD-HD-HD-NG-NN-HD-HD-NG
TalG_CFBP1947	TalG	CFBP1947	206194	209583	-	NN-NN-NN-NI-NN-NN-HD-NI-NG-HD-NI-NN-HD-NG-HD-HD-NG
TalC_MAI106	TalC	MAI106	631712	635536	+	NS-NG-NS-HD-NI-NG-NN-NG-HD-NI-NN-N*-NI-NN-HD-NG-NI-NN-N*-HD-NN-NG
TalA_MAI106	TalA	MAI106	2222709	2226602	+	NN-N*-NN-HD-HD-NI-NG-NN-HD-NS-NG-NI-N*-NN-NG-HD-NI-NI-NG-HD-NN-NG
TalI_MAI106	TalI	MAI106	2226734	2229820	+	NN-HD-NI-NS-HD-NG-HD-HD-NS-NG-NI-NG-NI-NG
TalB_MAI106	TalB	MAI106	2229952	2234259	+	NN-ND-NN-NI-NN-NN-ND-NN-NG-NG-N*-ND-NG-HD-NN-NN-HD-NG-HD-HD-HD-NN-NN-HD-HD-NG
TalF_MAI106	TalF	MAI106	4252270	4255761	-	NN-HD-NN-HD-NG-HD-HD-NG-HD-NI-NI-NN-HD-HD-N*-NG-HD-NI
TalD_MAI106	TalD	MAI106	4177496	4181398	-	NI-HD-NN-NS-NN-NG-HD-NG-HD-NG-NN-NG-HD-NN-HD-NI-NG-HD-HD-NN-HD-NN
TalE_MAI106	TalE	MAI106	1759651	1763244	-	NN-HD-HD-NN-NN-NG-NG-HD-NG-HD-HD-NG-HD-HD-HD-HD-NG-HD-NG
TalH_MAI106	TalH	MAI106	267677	270964	-	NN-HD-NV-HD-NI-NG-NI-NN-NS-HD-HD-NI-NG-NI-NG-NI
TalG_MAI106	TalG	MAI106	207293	210685	-	NN-NN-NI-NI-NN-NN-HD-NI-HD-HD-NN-NG-HD-NG-HD-HD-NN
TalC_MAI129	TalC	MAI129	631641	635465	+	NS-NG-NS-HD-NI-NG-NN-NG-HD-NI-NN-N*-NI-NN-HD-NG-NI-NN-N*-HD-NN-NG
TalA_MAI129	TalA	MAI129	2222651	2226544	+	NN-N*-NN-HD-HD-NI-NG-NN-HD-NS-NG-NI-N*-NN-NG-HD-NI-NI-NG-HD-NN-NG
TalI_MAI129	TalI	MAI129	2226676	2229762	+	NN-HD-NI-NS-HD-NG-HD-HD-NS-NG-NI-NG-NI-NG
TalB_MAI129	TalB	MAI129	2229894	2234201	+	NN-ND-NN-NI-NN-NN-ND-NN-NG-NG-N*-ND-NG-HD-NN-NN-HD-NG-HD-HD-HD-NN-NN-HD-HD-NG
TalF_MAI129	TalF	MAI129	4250707	4254198	-	NN-HD-NN-HD-NG-HD-HD-NG-HD-NI-NI-NN-HD-HD-N*-NG-HD-NI
TalD_MAI129	TalD	MAI129	4175930	4179832	-	NI-HD-NN-NS-NN-NG-HD-NG-HD-NG-NN-NG-HD-NN-HD-NI-NG-HD-HD-NN-HD-NN
TalE_MAI129	TalE	MAI129	1759589	1763182	-	NN-HD-HD-NN-NN-NG-NG-HD-NG-HD-HD-NG-HD-HD-HD-HD-NG-HD-NG
TalH_MAI129	TalH	MAI129	267611	270898	-	NN-HD-NV-HD-NI-NG-NI-NN-NS-HD-HD-NI-NG-NI-NG-NI
TalG_MAI129	TalG	MAI129	207224	210616	-	NN-NN-NI-NI-NN-NN-HD-NI-HD-HD-NN-NG-HD-NG-HD-HD-NN
TalC_MAI134	TalC	MAI134	622121	625948	+	NS-NG-NS-HD-NI-NG-NN-NG-HD-NI-NN-N*-NI-NN-HD-NG-NI-NN-N*-HD-NN-NG
TalA_MAI134	TalA	MAI134	2225710	2230011	+	NN-N*-NN-HD-HD-NI-N*-NG-HD-NI-NG-NN-HD-NS-NG-NI-NG-NN-NG-HD-NI-NI-NG-HD-NN-NG
TalI_MAI134	TalI	MAI134	2230143	2233229	+	NN-HD-NI-NS-HD-NG-ND-HD-NG-NG-NI-NG-NI-NG
TalB_MAI134	TalB	MAI134	2233361	2237155	+	NN-ND-NN-NI-NN-NN-ND-HD-NG-NG-N*-ND-NG-HD-NN-NN-HD-NG-HD-HD-NG
TalF_MAI134	TalF	MAI134	4298579	4302070	-	NN-HD-NN-HD-NG-HD-HD-NG-HD-NI-NI-NN-HD-HD-N*-NG-HD-NI
TalD_MAI134	TalD	MAI134	4224086	4227988	-	NI-HD-NN-NS-NN-NG-HD-NG-HD-NG-NN-NG-HD-NN-HD-NI-NG-HD-HD-NN-HD-NN
TalE_MAI134	TalE	MAI134	1750883	1754410	-	NN-HD-HD-NN-NN-NG-NG-HD-NG-HD-HD-NG-HD-HD-HD-HD-NG-HD-NG
TalH_MAI134	TalH	MAI134	258486	261773	-	NN-HD-NI-HD-NI-NG-NI-NN-NS-HD-HD-NI-NG-NI-NG-NI
TalG_MAI134	TalG	MAI134	203771	207160	-	NN-NN-NI-NI-NN-NN-HD-NI-HD-HD-NN-NG-HD-NG-HD-HD-NN
TalC_MAI145	TalC	MAI145	631645	635469	+	NS-NG-NS-HD-NI-NG-NN-NG-HD-NI-NN-N*-NI-NN-HD-NG-NI-NN-N*-HD-NN-NG
TalA_MAI145	TalA	MAI145	2222667	2226560	+	NN-N*-NN-HD-HD-NI-NG-NN-HD-NS-NG-NI-N*-NN-NG-HD-NI-NI-NG-HD-NN-NG
TalI_MAI145	TalI	MAI145	2226692	2229778	+	NN-HD-NI-NS-HD-NG-HD-HD-NS-NG-NI-NG-NI-NG
TalB_MAI145	TalB	MAI145	2229910	2234217	+	NN-ND-NN-NI-NN-NN-ND-NN-NG-NG-N*-ND-NG-HD-NN-NN-HD-NG-HD-HD-HD-NN-NN-HD-HD-NG
TalF_MAI145	TalF	MAI145	4250720	4254211	-	NN-HD-NN-HD-NG-HD-HD-NG-HD-NI-NI-NN-HD-HD-N*-NG-HD-NI
TalD_MAI145	TalD	MAI145	4175943	4179845	-	NI-HD-NN-NS-NN-NG-HD-NG-HD-NG-NN-NG-HD-NN-HD-NI-NG-HD-HD-NN-HD-NN
TalE_MAI145	TalE	MAI145	1759604	1763197	-	NN-HD-HD-NN-NN-NG-NG-HD-NG-HD-HD-NG-HD-HD-HD-HD-NG-HD-NG
TalH_MAI145	TalH	MAI145	267614	270901	-	NN-HD-NV-HD-NI-NG-NI-NN-NS-HD-HD-NI-NG-NI-NG-NI
TalG_MAI145	TalG	MAI145	207225	210617	-	NN-NN-NI-NI-NN-NN-HD-NI-HD-HD-NN-NG-HD-NG-HD-HD-NN
